# Supplementary material for: Strain diversity of Treponema pallidum subsp. pertenue suggests rare interspecies transmission in African nonhuman primates
Source: Sci Rep. 2019 Oct 2;9:14243. doi: 10.1038/s41598-019-50779-9 (PMC6775232; doi:10.1038/s41598-019-50779-9)
Supplement: Supplementary file 2 — Table S5 [file 41598_2019_50779_MOESM2_ESM.xlsx]

## Sheet: 2 Genes (FINAL)
Table S5. GenBank accession numbers of the sequence data generated in this study. Reference genotypes are shown in bold.
Seq Identifier	SAMPLE TYPE	TP0619	TP0548	TP0488	SPECIES	REGION
1SNM5120815	Swab	NA	MK346879	NA	Papio anubis	TZ
1UGF5101016	Skin	MK176936	MK346886	MK346895	Papio cynocephalus	TZ
2F8220307	Skin	NA	MK346874	NA	Papio anubis	TZ
2SNF2130815	Skin	MK176936	MK346875	MK346901	Papio anubis	TZ
2UGF8101016_1	Skin	MK176936	MK346886	MK346900	Papio cynocephalus	TZ
2UGF8101016_2	Skin	NA	NA	MK346898	Papio cynocephalus	TZ
3GNF8200916	Skin	NA	MK346890	MK346917	Papio anubis	TZ
3LMF5300415	Skin	MK176936	MK346874	NA	Papio anubis	TZ
3M8220307	Skin	MK176936	NA	MK346909	Papio anubis	TZ
4KNF2121016	Skin	MK176936	NA	MK346899	Chlorocebus pygerythrus	TZ
4LMF8160815	Skin	MK176936	MK346874	MK346909	Papio anubis	TZ
5RUM2080716	Skin	MK176936	MK346889	MK346907	Chlorocebus pygerythrus	TZ
5TNF11241215	Skin (mouth)	NA	MK346878	MK346919	Papio anubis	TZ
6LMF5170815	Skin	MK176936	MK346874	MK346909	Papio anubis	TZ
6RUM2090716	Skin	MK176936	MK346888	MK346908	Chlorocebus pygerythrus	TZ
6SNF2081115	Skin	MK176936	MK346875	MK346901	Papio anubis	TZ
7F5250307	Skin	MK176936	MK346874	MK346909	Papio anubis	TZ
7MNM1200916	Skin	MK176936	MK346893	NA	Chlorocebus pygerythrus	TZ
7SNM5081115	Skin	MK176936	MK346880	MK346905	Papio anubis	TZ
8UNM2010716	Skin	MK176936	MK346884	NA	Chlorocebus pygerythrus	TZ
9LMM2180815	Skin	MK176936	MK346876	MK346907	Cercopithecus mitis	TZ
9NCF8170516	Skin	MK176936	MK346877	NA	Papio anubis	TZ
10LMF8190815	Swab	NA	MK346874	NA	Papio anubis	TZ
10M2260307	Skin	NA	NA	MK346909	Papio anubis	TZ
10NCM8170516	Skin	MK176936	MK346877	MK346895	Papio anubis	TZ
11LMF5200815_1	Skin	MK176936	MK346874	MK346914	Papio anubis	TZ
11LMF5200815_2	Lymph node	NA	MK346892	NA	Papio anubis	TZ
12LMF2210815	Skin	MK176936	MK346874	MK346902	Papio anubis	TZ
12NCF5210317	Skin	MK176936	MK346877	MK346895	Papio anubis	TZ
12TNM9251215	Skin	MK176936	MK346878	NA	Papio anubis	TZ
13LMM8210815	Skin	MK176936	MK346874	MK346914	Papio anubis	TZ
13NCM2210317	Skin	MK176936	MK346877	NA	Papio anubis	TZ
14NCM5210317	Skin	MK176936	MK346877	MK346895	Papio anubis	TZ
14RUF5130716	Skin	MK176936	MK346883	MK346907	Papio cynocephalus	TZ
15F8270307	Skin	MK176936	MK346874	MK346910	Papio anubis	TZ
15NCF2220317	Skin	MK176936	MK346877	NA	Papio anubis	TZ
16LMM5250815	Skin	NA	MK346874	NA	Papio anubis	TZ
16M8280307	Skin	MK176936	MK346874	MK346909	Papio anubis	TZ
16NCF2220317	Skin	MK176936	MK346877	NA	Papio anubis	TZ
16RUF8140716	Skin	MK176936	MK346883	MK346907	Papio cynocephalus	TZ
17LMF5270815	Skin	MK176936	MK346874	NA	Papio anubis	TZ
17NCF2220317	Skin	MK176936	MK346877	MK346897	Papio anubis	TZ
17RUM5140716	Skin	NA	MK346883	NA	Papio cynocephalus	TZ
18LMF5270815	Skin	MK176936	MK346874	NA	Papio anubis	TZ
18NCF8220317	Skin	MK176936	MK346877	MK346904	Papio anubis	TZ
18RUF2140716	Skin	NA	NA	MK346907	Papio cynocephalus	TZ
19GNM2220916	Skin	NA	MK346890	MK346917	Papio anubis	TZ
19LMF8280815	Skin	MK176936	MK346874	MK346902	Papio anubis	TZ
20GNF5220916	Skin	MK176936	MK346890	MK346918	Papio anubis	TZ
20M5030407	Skin	MK176936	MK346874	NA	Papio anubis	TZ
21F8040407	Skin	MK176936	MK346874	MK346909	Papio anubis	TZ
21LMF2290815	Skin	MK176936	MK346874	MK346911	Papio anubis	TZ
22LMF5290815	Skin	MK176936	MK346874	MK346909	Papio anubis	TZ
24LMM2081215	Skin	MK176936	MK346874	MK346895	Papio anubis	TZ
24SNM5151115_1	Skin	MK176936	MK346879	MK346896	Papio anubis	TZ
24SNM5151115_2	Skin	NA	NA	MK346912	Papio anubis	TZ
26F8060407	Skin	MK176936	MK346874	MK346915	Papio anubis	TZ
27MKM5180715	Skin	NA	MK346885	NA	Papio cynocephalus	TZ
29SNF2191115	Skin	NA	MK346879	MK346906	Papio anubis	TZ
30LMF5190416	Skin	MK176936	MK346874	MK346902	Papio anubis	TZ
32F2110407	Skin	MK176936	MK346874	MK346909	Papio anubis	TZ
32LMM2190317	Skin	MK176936	MK346887	MK346904	Chlorocebus pygerythrus	TZ
33M8120407	Skin	MK176936	MK346874	MK346909	Papio anubis	TZ
34F2130407	Skin	MK176936	MK346874	MK346913	Papio anubis	TZ
34LMM2190317	Skin	MK176936	MK346894	MK346904	Chlorocebus pygerythrus	TZ
39M8150407	Skin	MK176936	MK346874	NA	Papio anubis	TZ
40M5160407	Skin	MK176936	MK346874	LMNP-1 (CP021113.1:523,371-524,125)	Papio anubis	TZ
41SNM1231115	Skin	MK176936	MK346891	MK346895	Chlorocebus pygerythrus	TZ
47M2180407	Skin	MK176936	MK346874	MK346916	Papio anubis	TZ
49F8190407	Skin	MK176936	MK346874	MK346909	Papio anubis	TZ
50F2190407	Skin	MK176936	MK346874	MK346902	Papio anubis	TZ
52F8210407	Skin	MK176936	MK346874	MK346909	Papio anubis	TZ
54M8210407	Skin	MK176936	MK346874	MK346909	Papio anubis	TZ
55M2230407	Skin	MK176936	MK346874	MK346909	Papio anubis	TZ
56F8230407	Skin	MK176936	MK346874	NA	Papio anubis	TZ
60M5250407	Skin	MK176936	MK346874	MK346909	Papio anubis	TZ
63M8270407	Skin	MK176936	MK346874	MK346909	Papio anubis	TZ
67M8070507	Skin	MK176936	MK346874	MK346909	Papio anubis	TZ
68M2080507	Skin	NA	NA	MK346909	Papio anubis	TZ
69F1250407	Skin	MK176936	MK346874	MK346909	Papio anubis	TZ
70M510050	Skin	MK176936	MK346874	MK346903	Papio anubis	TZ
74M8160507	Skin	MK176936	MK346874	MK346909	Papio anubis	TZ
4AWM2051017	Swab	NA	MK346882	NA	Chlorocebus aethiopis	ET
14AWM2051017	Swab	MK176936	MK346882	MK346920	Chlorocebus aethiopis	ET
1DZAKM12280917	Feces	MK176936	NA	MK346920	Gorilla gorilla gorilla	RC
3DZAKM13280917	Feces	MK176936	MK346882	MK346920	Gorilla gorilla gorilla	RC
7DZAKNI16141017	Feces	MK176936	NA	MK346920	Gorilla gorilla gorilla	RC
10DZBAM1191917	Feces	MK176936	NA	MK346920	Gorilla gorilla gorilla	RC
